# Supplementary material for: Simplified Gene Knockout by CRISPR-Cas9-Induced Homologous Recombination
Source: ACS Synth Biol. 2021 Dec 9;11(1):497–501. doi: 10.1021/acssynbio.1c00194 (PMC8787811; doi:10.1021/acssynbio.1c00194)
Supplement: Supplementary file 1 — sb1c00194_si_001.zip [file sb1c00194_si_001.zip]

Archive with 34 entries (33 files):
- Sequence files/
- __MACOSX/._Sequence files
- Sequence files/CRISPR plasmid - mig1 B.gb
- __MACOSX/Sequence files/._CRISPR plasmid - mig1 B.gb
- Sequence files/CRISPR plasmid - mig2 D.gb
- __MACOSX/Sequence files/._CRISPR plasmid - mig2 D.gb
- Sequence files/prb1 KO fragment.gb
- __MACOSX/Sequence files/._prb1 KO fragment.gb
- Sequence files/mig2 KO fragment D.gb
- __MACOSX/Sequence files/._mig2 KO fragment D.gb
- Sequence files/CRISPR plasmid - pep4 + prb1.gb
- __MACOSX/Sequence files/._CRISPR plasmid - pep4 + prb1.gb
- Sequence files/mig1 KO fragment B.gb
- __MACOSX/Sequence files/._mig1 KO fragment B.gb
- Sequence files/CRISPR plasmid - och1.gb
- __MACOSX/Sequence files/._CRISPR plasmid - och1.gb
- Sequence files/mig1 KO fragment A.gb
- __MACOSX/Sequence files/._mig1 KO fragment A.gb
- Sequence files/mig2 KO fragment C.gb
- __MACOSX/Sequence files/._mig2 KO fragment C.gb
- Sequence files/CRISPR plasmid - gut1.gb
- __MACOSX/Sequence files/._CRISPR plasmid - gut1.gb
- Sequence files/pep4 KO fragment.gb
- __MACOSX/Sequence files/._pep4 KO fragment.gb
- Sequence files/CRISPR plasmid - mig2 C.gb
- __MACOSX/Sequence files/._CRISPR plasmid - mig2 C.gb
- Sequence files/och1 KO fragment.gb
- __MACOSX/Sequence files/._och1 KO fragment.gb
- Sequence files/gut1 KO fragment.gb
- __MACOSX/Sequence files/._gut1 KO fragment.gb
- Sequence files/CRISPR plasmid - mig1 A.gb
- __MACOSX/Sequence files/._CRISPR plasmid - mig1 A.gb
- Supporting Information.docx
- __MACOSX/._Supporting Information.docx
