# Supplementary material for: Simplified Gene Knockout by CRISPR-Cas9-Induced Homologous Recombination
Source: ACS Synth Biol. 2021 Dec 9;11(1):497–501. doi: 10.1021/acssynbio.1c00194 (PMC8787811; doi:10.1021/acssynbio.1c00194)
Supplement: Supplementary file 1 — sb1c00194_si_001.zip [file sb1c00194_si_001.zip › Sequence files/prb1 KO fragment.gb]

LOCUS       Exported                1215 bp ds-DNA     linear   UNA 13-SEP-2021
DEFINITION  natural linear DNA
ACCESSION   .
VERSION     .
KEYWORDS    .
SOURCE      natural DNA sequence
  ORGANISM  unspecified
REFERENCE   1  (bases 1 to 1215)
  AUTHORS   MIT
  TITLE     Direct Submission
  JOURNAL   Exported Monday, Sep 13, 2021 from SnapGene 5.1.4.1
            https://www.snapgene.com
FEATURES             Location/Qualifiers
     source          1..1215
                     /organism="unspecified"
                     /mol_type="genomic DNA"
     misc_feature    1..500
                     /label=Prb1KO5'
     misc_feature    501..715
                     /label=Knockout fragment
     misc_feature    716..1215
                     /label=Prb1KO3'
ORIGIN
        1 tcatgcagat actaaatagt cacatgacga atgacgattt tttgcgggtt gctcagagga
       61 atatgcctct gataagcgag gtaaatgtcg agcataagcc acttactgta taaatacccc
      121 tttatcgcca ctttatcttt tctccttgtc cgttatctac aacaccccag taaaacatta
      181 caaacactct agtgttgttt tactgtccct tttaactctc ttcaaacaaa tctccatatt
      241 atttaaacta tgcaattgcg tcattccgtt ggattggcta tcttatctgc catagcagtc
      301 caaggattgc taattcctaa cattgagtca ttacccagcc agtttggtgc taatggtgac
      361 agtgaacaag gtgtattagc ccaccatggt aaacatccta aagttgatat ggctcaccat
      421 ggaaagcatc ctaaaatcgc taaggattcc aagggacacc ctaagctttg ccctgaagct
      481 ttgaagaaga tgaaagaagg taagtaagta aattgcttga agctttaatt tattttatta
      541 acataataat aatacaagca tgatatattt gtattttgtt cgttaacatt gatgttttct
      601 tcatttactg ttattgtttg taactttgat cgatttatct tttctacttt actgtaatat
      661 ggctggcggg tgagccttga actccctgta ttactttacc ttgctattac ttaatctacc
      721 cattccgctt ctaaaaactt aatcccttac tcttatatta tagtcttcaa gaagggtgtc
      781 acttcagagg atatcgactt ccaccgtgac cttatctcca ctcttcatga agagtctgtg
      841 agcaaattaa gagagtcaga tccaaatcac tcatttttcg tttctaatga gaatggcgaa
      901 acaggttaca ccggtgactt ctccgttggt gacttgctca agggttacac cggatacttc
      961 acggatgaca ctttagagct tatcagtaag catccagcag ttgctttcat tgaaagggat
     1021 tcgagagtat ttgccaccga ttttgaaact caaaacggtg ctccttgggg tttggccaga
     1081 gtctctcaca gaaagcctct ttccctaggc agcttcaaca agtacttata tgatggagct
     1141 ggtggtgaag gtgttacttc ctatgttatc gatacaggta tccacgtcac tcacaaagaa
     1201 ttccagggta gagca
//
