# Supplementary material for: Simplified Gene Knockout by CRISPR-Cas9-Induced Homologous Recombination
Source: ACS Synth Biol. 2021 Dec 9;11(1):497–501. doi: 10.1021/acssynbio.1c00194 (PMC8787811; doi:10.1021/acssynbio.1c00194)
Supplement: Supplementary file 1 — sb1c00194_si_001.zip [file sb1c00194_si_001.zip › Sequence files/mig2 KO fragment D.gb]

LOCUS       Exported                1215 bp ds-DNA     linear   UNA 13-SEP-2021
DEFINITION  natural linear DNA
ACCESSION   .
VERSION     .
KEYWORDS    .
SOURCE      natural DNA sequence
  ORGANISM  unspecified
REFERENCE   1  (bases 1 to 1215)
  AUTHORS   MIT
  TITLE     Direct Submission
  JOURNAL   Exported Monday, Sep 13, 2021 from SnapGene 5.1.4.1
            https://www.snapgene.com
FEATURES             Location/Qualifiers
     source          1..1215
                     /organism="unspecified"
                     /mol_type="genomic DNA"
     misc_feature    1..500
                     /label=Mig2KO5'
     misc_feature    501..715
                     /label=Knockout fragment
     misc_feature    716..1215
                     /label=Mig2KO3'
ORIGIN
        1 gtggcggggc aattatagtt atgtattttt tcgccgcaac ggaacatcta ggtcctaagt
       61 ttttccggtc atacgaatct cctcactatt tctttttttc ccaccctttt tctgtttctc
      121 ccctggttat ccattttttt ttcctttcct ttcctctact tatacgaaaa atcactcact
      181 gagcagcttt atttgttcaa attgccacta gctcagtcac caatagatac ttcgcaatga
      241 ctactgctcc cccaacgaag cccaatgata ggccctacca gtgccccatg tgcgacaagg
      301 ccttccaccg gttggaacat caaacaagac acattagaac acacacaggg gaaaaacctc
      361 acccttgcac gttccctgga tgcccaaaga agttttccag gtctgatgaa ttgaccagac
      421 acttgaggat acacacaaac ccaactgtga gaaagggcag aaagaagaag cggaaggacg
      481 aagaacaagc tgtggagttg taagtaagta aattgcttga agctttaatt tattttatta
      541 acataataat aatacaagca tgatatattt gtattttgtt cgttaacatt gatgttttct
      601 tcatttactg ttattgtttg taactttgat cgatttatct tttctacttt actgtaatat
      661 ggctggcggg tgagccttga actccctgta ttactttacc ttgctattac ttaattctcg
      721 ttcccatggg gaacgatcaa atgggacaac caatatacac gcaggcggtt cctgtttatt
      781 gggttccatc tggtgctgca aacggcgaac aaggccagta tttgatgcct ccgctttttt
      841 ccttacaacc aagacaggtg atggcaggga cttctcaaac cagtttgaat ggtgtagatg
      901 ctcaacaaca gcagcagcag cagcagcagc agcaacaaca acaacaacaa caacaacaac
      961 aaccacagca acaaccacag caacaaccgc cactgcaacc acaaccactt caaccacaac
     1021 cacaggccca gcaacaattt ggatttgctc aagatcaaag aaacctggca cccgctaatc
     1081 agcaacagca cagattctcc ccaccatttt ctgcatcttc aaggacccat tcagccaatt
     1141 cattgttttc tctcaactca aatggatcca cgccttcagg gtcatatcaa cagttgaact
     1201 ctttatctct tttac
//
