# Supplementary material for: Simplified Gene Knockout by CRISPR-Cas9-Induced Homologous Recombination
Source: ACS Synth Biol. 2021 Dec 9;11(1):497–501. doi: 10.1021/acssynbio.1c00194 (PMC8787811; doi:10.1021/acssynbio.1c00194)
Supplement: Supplementary file 1 — sb1c00194_si_001.zip [file sb1c00194_si_001.zip › Sequence files/CRISPR plasmid - pep4 + prb1.gb]

LOCUS       Exported                8694 bp ds-DNA     circular SYN 13-SEP-2021
DEFINITION  synthetic circular DNA
ACCESSION   .
VERSION     .
KEYWORDS    .
SOURCE      synthetic DNA construct
  ORGANISM  synthetic DNA construct
REFERENCE   1  (bases 1 to 8694)
  AUTHORS   dalvie
  TITLE     Direct Submission
  JOURNAL   Exported Monday, Sep 13, 2021 from SnapGene 5.1.4.1
            https://www.snapgene.com
FEATURES             Location/Qualifiers
     source          1..8694
                     /organism="synthetic DNA construct"
                     /mol_type="other DNA"
     sig_peptide     40..42
                     /label=alpha
     misc_feature    40..42
                     /label=alpha
                     /note="alpha"
     promoter        complement(43..1042)
                     /label=pENO1
     misc_feature    1043..1062
                     /label=R3
     promoter        1063..1363
                     /label=PG1
     tRNA            1364..1435
                     /label=PptRNA
     ncRNA           1436..1455
                     /label=sgRNA pep4
                     /ncRNA_class="guide_RNA"
     ncRNA           1456..1535
                     /label=stgRNA
                     /ncRNA_class="guide_RNA"
     misc_RNA        1456..1531
                     /label=gRNA scaffold
                     /note="guide RNA scaffold for the Streptococcus pyogenes 
                     CRISPR/Cas9 system"
     tRNA            1536..1620
                     /label=pPtRNA2
     ncRNA           1621..1640
                     /label=sgRNA prb1
                     /ncRNA_class="guide_RNA"
     ncRNA           1641..1720
                     /label=stgRNA
                     /ncRNA_class="guide_RNA"
     misc_RNA        1641..1716
                     /label=gRNA scaffold
                     /note="guide RNA scaffold for the Streptococcus pyogenes 
                     CRISPR/Cas9 system"
     terminator      1721..1730
                     /label=PTS
     misc_feature    1731..1790
                     /label=R5
     promoter        1791..2202
                     /gene="S. cerevisiae TEF1"
                     /label=TEF1 promoter
                     /note="promoter for EF-1-alpha"
     promoter        2208..2275
                     /label=EM7 promoter
     CDS             2276..3091
                     /codon_start=1
                     /gene="aph(3')-Ia"
                     /product="aminoglycoside phosphotransferase"
                     /label=KanR
                     /note="confers resistance to kanamycin in bacteria or G418 
                     (Geneticin(R)) in eukaryotes"
                     /translation="MSHIQRETSCSRPRLNSNMDADLYGYKWARDNVGQSGATIYRLYG
                     KPDAPELFLKHGKGSVANDVTDEMVRLNWLTEFMPLPTIKHFIRTPDDAWLLTTAIPGK
                     TAFQVLEEYPDSGENIVDALAVFLRRLHSIPVCNCPFNSDRVFRLAQAQSRMNNGLVDA
                     SDFDDERNGWPVEQVWKEMHKLLPFSPDSVVTHGDFSLDNLIFDEGKLIGCIDVGRVGI
                     ADRYQDLAILWNCLGEFSPSLQKRLFQKYGIDNPDMNKLQFHLMLDEFF"
     terminator      3092..3409
                     /label=CYC1 transcription terminator
     rep_origin      complement(3420..4093)
                     /direction=LEFT
                     /label=pUC origin
     misc_feature    4094..4153
                     /label=R2
     rep_origin      4154..4317
                     /label=PARS1
     misc_feature    4373..4392
                     /label=R4
     terminator      complement(4393..4596)
                     /label=pPtefTT
     CDS             complement(join(4599..8694,1..41))
                     /codon_start=3
                     /label=Cas9
                     /translation="DKKYSIGLDIGTNSVGWAVITDEYKVPSKKFKVLGNTDRHSIKKN
                     LIGALLFDSGETAEATRLKRTARRRYTRRKNRICYLQEIFSNEMAKVDDSFFHRLEESF
                     LVEEDKKHERHPIFGNIVDEVAYHEKYPTIYHLRKKLVDSTDKADLRLIYLALAHMIKF
                     RGHFLIEGDLNPDNSDVDKLFIQLVQTYNQLFEENPINASGVDAKAILSARLSKSRRLE
                     NLIAQLPGEKKNGLFGNLIALSLGLTPNFKSNFDLAEDAKLQLSKDTYDDDLDNLLAQI
                     GDQYADLFLAAKNLSDAILLSDILRVNTEITKAPLSASMIKRYDEHHQDLTLLKALVRQ
                     QLPEKYKEIFFDQSKNGYAGYIDGGASQEEFYKFIKPILEKMDGTEELLVKLNREDLLR
                     KQRTFDNGSIPHQIHLGELHAILRRQEDFYPFLKDNREKIEKILTFRIPYYVGPLARGN
                     SRFAWMTRKSEETITPWNFEEVVDKGASAQSFIERMTNFDKNLPNEKVLPKHSLLYEYF
                     TVYNELTKVKYVTEGMRKPAFLSGEQKKAIVDLLFKTNRKVTVKQLKEDYFKKIECFDS
                     VEISGVEDRFNASLGTYHDLLKIIKDKDFLDNEENEDILEDIVLTLTLFEDREMIEERL
                     KTYAHLFDDKVMKQLKRRRYTGWGRLSRKLINGIRDKQSGKTILDFLKSDGFANRNFMQ
                     LIHDDSLTFKEDIQKAQVSGQGDSLHEHIANLAGSPAIKKGILQTVKVVDELVKVMGRH
                     KPENIVIEMARENQTTQKGQKNSRERMKRIEEGIKELGSQILKEHPVENTQLQNEKLYL
                     YYLQNGRDMYVDQELDINRLSDYDVDHIVPQSFLKDDSIDNKVLTRSDKNRGKSDNVPS
                     EEVVKKMKNYWRQLLNAKLITQRKFDNLTKAERGGLSELDKAGFIKRQLVETRQITKHV
                     AQILDSRMNTKYDENDKLIREVKVITLKSKLVSDFRKDFQFYKVREINNYHHAHDAYLN
                     AVVGTALIKKYPKLESEFVYGDYKVYDVRKMIAKSEQEIGKATAKYFFYSNIMNFFKTE
                     ITLANGEIRKRPLIETNGETGEIVWDKGRDFATVRKVLSMPQVNIVKKTEVQTGGFSKE
                     SILPKRNSDKLIARKKDWDPKKYGGFDSPTVAYSVLVVAKVEKGKSKKLKSVKELLGIT
                     IMERSSFEKNPIDFLEAKGYKEVKKDLIIKLPKYSLFELENGRKRMLASAGELQKGNEL
                     ALPSKYVNFLYLASHYEKLKGSPEDNEQKQLFVEQHKHYLDEIIEQISEFSKRVILADA
                     NLDKVLSAYNKHRDKPIREQAENIIHLFTLTNLGAPAAFKYFDTTIDRKRYTSTKEVLD
                     ATLIHQSITGLYETRIDLSQLGGDSRADPKKKRKV"
ORIGIN
        1 gtttgtgccg atatcgagcc caatggagta cttcttgtcc atttttagat gtagattgtt
       61 ataattgtgt gtttcaacca agaagacaaa agcctgctag atgtgctgta tttatatctt
      121 ttcaggacca gggtggatcg tggtttgcag catatttcaa gtggttctat attcgcgacg
      181 gaagccatcg aagcgtatag acgtcacatg agatggctca tcgattagga gcacaaacgc
      241 cattatcaga cgtctagatt gagactgtac gaagctcgtt aattgaacaa gattacatat
      301 gaattacatg tttcaatcta gccaatggct ttgtcaattc accataacag tactgtgagg
      361 ggggtgcgag agatcagtct tcatacctta actatttctt gcgcagagac actaccaggg
      421 gacggagcgg aggaacctgt tccatcggtt aaggttggtc ctatgcatgg ggtcaagaag
      481 aggagggtag ctatgcgccg actcaattgc tgtcgtgatg gcttgaagtt aaccatccgt
      541 ggttagggcc aattgcaagg caaatttacg gtgatcctct cttctgttca acgtccctca
      601 ctgtttccaa tgatacccgg ggacaacaga ggttattgaa gataccgccc ggaggtaagt
      661 ttaaacgggt gagaggaaaa ttaccattga acggccccta aagaatgttt taccggggcg
      721 taaatttgtt agcttctctt gctggttgtg agtcctgtcc ggtgcggact tgtgtcatga
      781 ctaggaatct ggggttggga ctagaactgt tttagagttg atgaggtaaa gtaggtgaga
      841 tacatgcagt atgtatgatt atgtaacgta taacatctct cctatgatga attcactgtt
      901 ccttagaaaa attgacagat aactgccaag aaagatcaca tttataacgg ttgccttttg
      961 ccatcgtttg ttctttaaat ctcatttagc atggtttgga attgtgtgat tttgcccagg
     1021 tactttcctc tcactctttc ataccatggg atatgtttca cgttttgtag ctttataagc
     1081 agctttttct tgaagcttaa gtagagtagt gtgaaaaaga gaccaagtac aaaatatcca
     1141 ccttctgggt tttagtattt gtgctgagcc gcatgtgttg ataagaggcg ataaggtaca
     1201 gaaatgattt gctagcaatc catcattatt gaagtgtgag tgggcacctg atatcatggc
     1261 ttgtttattc aatagagtct gacatagtga aagggagtta tgaaattgaa gaagactcca
     1321 tggcaggcat atgtaaatat accagccaat cctactacat tgatccgtga tagtttagtg
     1381 gtagaaccac cgcttgtcgc gcggtagacc ggggttcaat tccccgtcgc ggagctataa
     1441 gtagaagact catcagtttt agagctagaa atagcaagtt aaaataaggc tagtccgtta
     1501 tcaacttgaa aaagtggcac cgagtcggtg cttttggcaa cgtggccgag tggttaaggc
     1561 gaaagattag aaatcttttg ggctctgccc gcgcaggttc gagtcctgcc gttgtcgtca
     1621 taatgactgg agccgaaggg gttttagagc tagaaatagc aagttaaaat aaggctagtc
     1681 cgttatcaac ttgaaaaagt ggcaccgagt cggtgctttt tttttttttt cgatgagagg
     1741 agtattcgtc aggccacatg gctttcttgt tctggtcgga tccatcgttg gatcccccac
     1801 acaccatagc ttcaaaatgt ttctactcct tttttactct tccagatttt ctcggactcc
     1861 gcgcatcgcc gtaccacttc aaaacaccca agcacagcat actaaatttt ccctctttct
     1921 tcctctaggg tgtcgttaat tacccgtact aaaggtttgg aaaagaaaaa agagaccgcc
     1981 tcgtttcttt ttcttcgtcg aaaaaggcaa taaaaatttt tatcacgttt ctttttcttg
     2041 aaattttttt ttttagtttt tttctctttc agtgacctcc attgatattt aagttaataa
     2101 acggtcttca atttctcaag tttcagtttc atttttcttg ttctattaca acttttttta
     2161 cttcttgttc attagaaaga aagcatagca atctaatcta aggggcggtg ttgacaatta
     2221 atcatcggca tagtatatcg gcatagtata atacgacaag gtgaggaact aaaccatgag
     2281 ccatattcaa cgggaaacgt cttgctcgag gccgcgatta aattccaaca tggatgctga
     2341 tttatatggg tataaatggg ctcgcgataa tgtcgggcaa tcaggtgcga caatctatcg
     2401 attgtatggg aagcccgatg cgccagagtt gtttctgaaa catggcaaag gtagcgttgc
     2461 caatgatgtt acagatgaga tggtcagact aaactggctg acggaattta tgcctcttcc
     2521 gaccatcaag cattttatcc gtactcctga tgatgcatgg ttactcacca ctgcgatccc
     2581 cgggaaaaca gcattccagg tattagaaga atatcctgat tcaggtgaaa atattgttga
     2641 tgcgctggca gtgttcctgc gccggttgca ttcgattcct gtttgtaatt gtccttttaa
     2701 cagcgatcgc gtatttcgtc tcgctcaggc gcaatcacga atgaataacg gtttggttga
     2761 tgcgagtgat tttgatgacg agcgtaatgg ctggcctgtt gaacaagtct ggaaagaaat
     2821 gcataagctt ttgccattct caccggattc agtcgtcact catggtgatt tctcacttga
     2881 taaccttatt tttgacgagg ggaaattaat aggttgtatt gatgttggac gagtcggaat
     2941 cgcagaccga taccaggatc ttgccatcct atggaactgc ctcggtgagt tttctccttc
     3001 attacagaaa cggctttttc aaaaatatgg tattgataat cctgatatga ataaattgca
     3061 gtttcatttg atgctcgatg agtttttcta acacgtccga cggcggccca cgggtcccag
     3121 gcctcggaga tccgtccccc ttttcctttg tcgatatcat gtaattagtt atgtcacgct
     3181 tacattcacg ccctcccccc acatccgctc taaccgaaaa ggaaggagtt agacaacctg
     3241 aagtctaggt ccctatttat ttttttatag ttatgttagt attaagaacg ttatttatat
     3301 ttcaaatttt tctttttttt ctgtacagac gcgtgtacgc atgtaacatt atactgaaaa
     3361 ccttgcttga gaaggttttg ggacgctcga aggctttaat ttgcaagctg gagaccaaca
     3421 tgtgagcaaa aggccagcaa aaggccagga accgtaaaaa ggccgcgttg ctggcgtttt
     3481 tccataggct ccgcccccct gacgagcatc acaaaaatcg acgctcaagt cagaggtggc
     3541 gaaacccgac aggactataa agataccagg cgtttccccc tggaagctcc ctcgtgcgct
     3601 ctcctgttcc gaccctgccg cttaccggat acctgtccgc ctttctccct tcgggaagcg
     3661 tggcgctttc tcaatgctca cgctgtaggt atctcagttc ggtgtaggtc gttcgctcca
     3721 agctgggctg tgtgcacgaa ccccccgttc agcccgaccg ctgcgcctta tccggtaact
     3781 atcgtcttga gtccaacccg gtaagacacg acttatcgcc actggcagca gccactggta
     3841 acaggattag cagagcgagg tatgtaggcg gtgctacaga gttcttgaag tggtggccta
     3901 actacggcta cactagaagg acagtatttg gtatctgcgc tctgctgaag ccagttacct
     3961 tcggaaaaag agttggtagc tcttgatccg gcaaacaaac caccgctggt agcggtggtt
     4021 tttttgtttg caagcagcag attacgcgca gaaaaaaagg atctcaagaa gatcctttga
     4081 tcttttctac gggagagggc aaataggcag gttcgccttc gtcacgctag gaggcaattc
     4141 tataagaatg cactcgagat aagctggggg aacattcgcg aaaatgaaac aagtcggctg
     4201 ttatagtata tttattataa tattgaaaga tctcaaaaga ctacttattt ttgaatgaac
     4261 caagtatgaa atcaacctat ttggggttga ccaaaataag taaatattaa ttgtcgagtc
     4321 tgacgctcag tggaacgaaa actcacgtta agggattttg gtcatgagat caagtcctta
     4381 gacttgggag tcattaagta atagcaaggt aaagtaatac agggagttca aggctcaccc
     4441 gccagccata ttacagtaaa gtagaaaaga taaatcgatc aaagttacaa acaataacag
     4501 taaatgaaga aaacatcaat gttaacgaac aaaatacaaa tatatcatgc ttgtattatt
     4561 attatgttaa taaaataaat taaagcttca agcaattcac accttcctct tcttcttggg
     4621 gtcagccctg ctgtctccac cgagctgaga gaggtcgatt cttgtttcat agagccccgt
     4681 aattgactga tgaatcagtg tggcgtccag gacctccttt gtagaggtgt accgctttct
     4741 gtctatggtg gtgtcgaagt acttgaaggc tgcaggcgcg cccaagttgg tcagagtaaa
     4801 caagtggata atgttttctg cctgctccct gatgggctta tccctgtgct tattgtaagc
     4861 agaaagcacc ttatcgaggt tagcgtcggc gaggatcact cttttggaga attcgcttat
     4921 ttgctcgatg atctcatcaa ggtagtgttt gtgttgttcc acgaacagct gcttctgctc
     4981 attatcttcg ggagaccctt tgagcttttc atagtggctg gccagataca agaaattaac
     5041 gtatttagag ggcagtgcca gctcgttacc tttctgcagc tcgcccgcac tagcgagcat
     5101 tcgtttccgg ccgttttcaa gctcaaagag agagtacttg ggaagcttaa tgatgaggtc
     5161 ttttttgacc tctttatatc ctttcgcctc gagaaagtcg atggggtttt tttcgaagct
     5221 tgatcgctcc atgattgtga tgcccagcag ttccttgacg cttttgagtt ttttagactt
     5281 ccctttctcc actttggcca caaccagtac actgtaagcg actgtaggag aatcgaatcc
     5341 gccgtatttc ttggggtccc aatctttttt gcgtgcgatc agcttgtcgc tgttcctttt
     5401 cgggaggata ctttccttgg agaagcctcc ggtctgtact tcggtctttt taacgatgtt
     5461 cacctgcggc atggacagga ccttccggac tgtcgcgaaa tccctaccct tgtcccacac
     5521 gatttctcct gtttctccgt ttgtttcgat aagtggtcgc ttccgaatct ctccattggc
     5581 cagtgtaatc tcggtcttga aaaaattcat aatattgctg taaaagaagt acttagcggt
     5641 ggccttgcct atttcctgct cagactttgc gatcattttc ctaacatcgt acactttata
     5701 gtctccgtaa acaaattcag attcaagctt gggatatttt ttgataagtg cagtgcctac
     5761 cactgcattc aggtaggcat catgcgcatg gtggtaattg ttgatctctc tcaccttata
     5821 aaactgaaag tcctttctga aatctgagac cagcttagac ttcagagtaa taactttcac
     5881 ctctcgaatc agtttgtcat tttcatcgta cttggtgttc atgcgtgaat cgagaatttg
     5941 ggccacgtgc ttggtgatct ggcgtgtctc aacaagctgc cttttgatga agccggcttt
     6001 atccaactca gacaggccac ctcgttcagc cttagtcaga ttatcgaact tccgttgtgt
     6061 gatcagtttg gcgttcagca gctgccgcca ataatttttc attttcttga caacttcttc
     6121 tgaggggacg ttatcactct tccctctatt tttatcggat cttgtcaaca ctttattatc
     6181 aatagaatca tctttgagaa aagactgggg cacgatatga tccacgtcgt agtcggagag
     6241 ccgattgatg tccagttcct gatccacgta catgtccctg ccgttctgca ggtagtacag
     6301 gtagagcttc tcattctgaa gctgggtgtt ttcaactggg tgttccttaa ggatttggga
     6361 ccccagttct tttataccct cttcaatcct cttcatcctt tccctactgt tcttctgtcc
     6421 cttctgggta gtttggttct ctcgggccat ctcgataacg atattctcgg gcttatgcct
     6481 tcccattact ttgacgagtt catccacgac cttaacggtc tgcagtattc cctttttgat
     6541 agctgggcta cctgcaagat tagcgatgtg ctcgtgaaga ctgtccccct ggccagaaac
     6601 ttgtgctttc tggatgtcct ccttaaaggt gagagagtca tcatggatca actgcatgaa
     6661 gttccggttg gcaaatccat cggacttaag aaaatccagg attgtctttc cactctgctt
     6721 gtctcggatc ccattgatca gttttcttga cagccgcccc catcctgtat atcggcgcct
     6781 cttgagctgt ttcatgactt tgtcgtcgaa gagatgagcg taagttttca agcgttcttc
     6841 aatcatctcc ctatcttcaa acaacgtaag ggtgaggaca atgtcctcaa gaatgtcctc
     6901 gttctcctca ttgtccagga agtccttgtc tttaatgatt ttcaggagat cgtgatacgt
     6961 tcccagggat gcgttgaagc gatcctccac tccgctgatt tcaacagagt cgaaacattc
     7021 aatctttttg aaatagtctt ctttgagctg tttcacggta actttccggt tcgtcttgaa
     7081 gaggaggtcc acgatagctt tcttctgctc tccagacagg aatgctggct ttctcatccc
     7141 ttctgtgacg tatttgacct tggtgagctc gttataaact gtgaagtact cgtacagcag
     7201 agagtgttta ggaagcacct tttcgttagg cagattttta tcaaagttag tcatcctttc
     7261 gatgaaggac tgggcagagg cccccttatc cacgacttcc tcgaagttcc agggagtgat
     7321 ggtctcttct gatttgcgag tcatccacgc gaatctggaa tttccccggg cgagggggcc
     7381 tacatagtag ggtatccgaa atgtgaggat tttctcaatc ttttccctgt tatctttcaa
     7441 aaaggggtag aaatcctctt gccgcctgag gatagcgtgc agttcgccca ggtgaatctg
     7501 gtgggggatg cttccattgt cgaaagtgcg ctgtttgcgc aacagatctt ctctgttaag
     7561 ctttaccagc agctcctcgg tgccgtccat tttttccaag atgggcttaa taaatttgta
     7621 aaattcctcc tggcttgctc cgccgtcaat gtatccggcg tagccatttt tagactgatc
     7681 gaagaaaatt tccttgtact tctcaggcag ttgctgtctg acaagggcct tcagcaaagt
     7741 caagtcttgg tggtgctcat catagcgctt gatcatacta gcgctcagcg gagctttggt
     7801 gatctccgtg ttcactcgca gaatatcact cagcagaatg gcgtctgaca ggttctttgc
     7861 cgccaaaaaa aggtctgcgt actggtcgcc gatctgggcc agcagattgt cgagatcatc
     7921 atcgtaggtg tctttgctca gttgaagctt ggcatcttcg gccaggtcga agttagattt
     7981 aaagttgggg gtcagcccga gtgacagggc gataagatta ccaaacaggc cgttcttctt
     8041 ctccccaggg agctgtgcga tgaggttttc gagccgccgg gatttggaca gcctagcgct
     8101 caggattgct ttggcgtcaa ctccggatgc gttgatcggg ttctcttcga aaagctgatt
     8161 gtaagtctga accagttgga taaagagttt gtcgacatcg ctgttgtctg ggttcaggtc
     8221 cccctcgatg aggaagtgtc cccgaaattt gatcatatgc gccagcgcga gatagatcaa
     8281 ccgcaagtca gccttatcag tactgtctac aagcttcttc ctcagatgat atatggttgg
     8341 gtacttttca tggtacgcca cctcgtccac gatattgcca aagattgggt ggcgctcgtg
     8401 ctttttatcc tcctccacca aaaaggactc ctccagccta tggaagaaag agtcatccac
     8461 cttagccatc tcattactaa agatctcctg caggtagcag atccgattct ttctgcgggt
     8521 atatctgcgc cgtgctgttc ttttgagccg cgtggcttcg gccgtctccc cggagtcgaa
     8581 caggagggcg ccaatgaggt tcttctttat gctgtggcga tcggtattgc ccagaacttt
     8641 gaattttttg ctcggcacct tgtactcgtc cgtaatgacg gcccaaccga cgct
//
