# Supplementary material for: Simplified Gene Knockout by CRISPR-Cas9-Induced Homologous Recombination
Source: ACS Synth Biol. 2021 Dec 9;11(1):497–501. doi: 10.1021/acssynbio.1c00194 (PMC8787811; doi:10.1021/acssynbio.1c00194)
Supplement: Supplementary file 1 — sb1c00194_si_001.zip [file sb1c00194_si_001.zip › Sequence files/mig1 KO fragment B.gb]

LOCUS       Exported                1215 bp ds-DNA     linear   UNA 13-SEP-2021
DEFINITION  natural linear DNA
ACCESSION   .
VERSION     .
KEYWORDS    .
SOURCE      natural DNA sequence
  ORGANISM  unspecified
REFERENCE   1  (bases 1 to 1215)
  AUTHORS   MIT
  TITLE     Direct Submission
  JOURNAL   Exported Monday, Sep 13, 2021 from SnapGene 5.1.4.1
            https://www.snapgene.com
FEATURES             Location/Qualifiers
     source          1..1215
                     /organism="unspecified"
                     /mol_type="genomic DNA"
     misc_feature    1..500
                     /label=Mig1KO5'
     misc_feature    501..715
                     /label=Knockout fragment
     misc_feature    716..1215
                     /label=Mig1KO3'
ORIGIN
        1 tacgtaacct atgtattatc acaacaattc aattgtcgta gcgtccttcc tttcaacggt
       61 cgaatcactc ctgtaaccat cttccaacga aagcaaagca agtccttgga ggggcaattt
      121 caaagcaatg tcaatttcac cgtagaatca ctatcttccc cgccacgttg cctctttcct
      181 tcacccttac acttgaaaca ctacaacgcc attggcctta atccccgcgc ggattggttc
      241 attccttctg cccaaaaaaa aaaaagaaaa aaggaaaaac cttgaaaggt ggatcgggac
      301 ggtcccctaa caaataaaat gggcgaaaaa aaaacgagaa gcctggtctt cccaattttg
      361 ccccaggttg ttccctcccc acattccaaa acttccctgt aaactgaaca ccataaaatt
      421 ttttttatca tgaccactgc ctatcccaac gcacgtgtgg caagtgtcag atcgtcgggg
      481 gactctgtgg gtgatatcaa taagtaagta aattgcttga agctttaatt tattttatta
      541 acataataat aatacaagca tgatatattt gtattttgtt cgttaacatt gatgttttct
      601 tcatttactg ttattgtttg taactttgat cgatttatct tttctacttt actgtaatat
      661 ggctggcggg tgagccttga actccctgta ttactttacc ttgctattac ttaatagtct
      721 tctaacgcaa actccagctc cagctctaaa aaatcagagt tatcacgccc ctaccaatgt
      781 cccatgtgtg aaaaggcttt ccacagatta gagcatcaaa caagacacat acggactcac
      841 acgggtgaga agccccacca ctgtaattat cccggctgtt tcaagaagtt ttcaaggtcg
      901 gatgagttga ccagacattc cagaatacac aacaacccaa acccaaggaa aagggggcca
      961 ggtgttgtcc ccaagaagac tcctagacca aagatggcag gcaagtcagc ctcatatagt
     1021 gacgagggca actactcttt aggcgaaggc catcagcagt tttacggcag tgatgacgct
     1081 tcctctttcc cgttggtgtc gattccaact gcagcagcaa ctaccacggt gggaaaacca
     1141 acaaccccaa ctccgagctc aaagtcgtct cagagccaga cagctgaggc caagttcaac
     1201 cctctaagaa gtgcg
//
