# Supplementary material for: Simplified Gene Knockout by CRISPR-Cas9-Induced Homologous Recombination
Source: ACS Synth Biol. 2021 Dec 9;11(1):497–501. doi: 10.1021/acssynbio.1c00194 (PMC8787811; doi:10.1021/acssynbio.1c00194)
Supplement: Supplementary file 1 — sb1c00194_si_001.zip [file sb1c00194_si_001.zip › Sequence files/mig1 KO fragment A.gb]

LOCUS       Exported                1215 bp ds-DNA     linear   UNA 13-SEP-2021
DEFINITION  natural linear DNA
ACCESSION   .
VERSION     .
KEYWORDS    .
SOURCE      natural DNA sequence
  ORGANISM  unspecified
REFERENCE   1  (bases 1 to 1215)
  AUTHORS   MIT
  TITLE     Direct Submission
  JOURNAL   Exported Monday, Sep 13, 2021 from SnapGene 5.1.4.1
            https://www.snapgene.com
FEATURES             Location/Qualifiers
     source          1..1215
                     /organism="unspecified"
                     /mol_type="genomic DNA"
     misc_feature    1..500
                     /label=Mig1KO5'
     misc_feature    501..715
                     /label=Knockout fragment
     misc_feature    716..1215
                     /label=Mig1KO3'
ORIGIN
        1 atcacaacaa ttcaattgtc gtagcgtcct tcctttcaac ggtcgaatca ctcctgtaac
       61 catcttccaa cgaaagcaaa gcaagtcctt ggaggggcaa tttcaaagca atgtcaattt
      121 caccgtagaa tcactatctt ccccgccacg ttgcctcttt ccttcaccct tacacttgaa
      181 acactacaac gccattggcc ttaatccccg cgcggattgg ttcattcctt ctgcccaaaa
      241 aaaaaaaaga aaaaaggaaa aaccttgaaa ggtggatcgg gacggtcccc taacaaataa
      301 aatgggcgaa aaaaaaacga gaagcctggt cttcccaatt ttgccccagg ttgttccctc
      361 cccacattcc aaaacttccc tgtaaactga acaccataaa atttttttta tcatgaccac
      421 tgcctatccc aacgcacgtg tggcaagtgt cagatcgtcg ggggactctg tgggtgatat
      481 caaagtgggc tccaggaagt taagtaagta aattgcttga agctttaatt tattttatta
      541 acataataat aatacaagca tgatatattt gtattttgtt cgttaacatt gatgttttct
      601 tcatttactg ttattgtttg taactttgat cgatttatct tttctacttt actgtaatat
      661 ggctggcggg tgagccttga actccctgta ttactttacc ttgctattac ttaattccag
      721 ctccagctct aaaaaatcag agttatcacg cccctaccaa tgtcccatgt gtgaaaaggc
      781 tttccacaga ttagagcatc aaacaagaca catacggact cacacgggtg agaagcccca
      841 ccactgtaat tatcccggct gtttcaagaa gttttcaagg tcggatgagt tgaccagaca
      901 ttccagaata cacaacaacc caaacccaag gaaaaggggg ccaggtgttg tccccaagaa
      961 gactcctaga ccaaagatgg caggcaagtc agcctcatat agtgacgagg gcaactactc
     1021 tttaggcgaa ggccatcagc agttttacgg cagtgatgac gcttcctctt tcccgttggt
     1081 gtcgattcca actgcagcag caactaccac ggtgggaaaa ccaacaaccc caactccgag
     1141 ctcaaagtcg tctcagagcc agacagctga ggccaagttc aaccctctaa gaagtgcgtc
     1201 tactctgagc atcaa
//
