# Supplementary material for: Simplified Gene Knockout by CRISPR-Cas9-Induced Homologous Recombination
Source: ACS Synth Biol. 2021 Dec 9;11(1):497–501. doi: 10.1021/acssynbio.1c00194 (PMC8787811; doi:10.1021/acssynbio.1c00194)
Supplement: Supplementary file 1 — sb1c00194_si_001.zip [file sb1c00194_si_001.zip › Sequence files/mig2 KO fragment C.gb]

LOCUS       Exported                1215 bp ds-DNA     linear   UNA 13-SEP-2021
DEFINITION  natural linear DNA
ACCESSION   .
VERSION     .
KEYWORDS    .
SOURCE      natural DNA sequence
  ORGANISM  unspecified
REFERENCE   1  (bases 1 to 1215)
  AUTHORS   MIT
  TITLE     Direct Submission
  JOURNAL   Exported Monday, Sep 13, 2021 from SnapGene 5.1.4.1
            https://www.snapgene.com
FEATURES             Location/Qualifiers
     source          1..1215
                     /organism="unspecified"
                     /mol_type="genomic DNA"
     misc_feature    1..500
                     /label=Mig2KO5'
     misc_feature    501..715
                     /label=Knockout fragment
     misc_feature    716..1215
                     /label=Mig2KO3'
ORIGIN
        1 agcatgtcaa atgtgaacgt tattgtcacg tgctatattg ctttttgtat ttcttttttt
       61 aatttctaat tgcatttatc cggtttttct gtgttcccac atttttttct tcggtcctta
      121 cttcggatgc agccataggc cccagtcgga ataggtcagg agattcgagt ggggtggcgg
      181 ggcaattata gttatgtatt ttttcgccgc aacggaacat ctaggtccta agtttttccg
      241 gtcatacgaa tctcctcact atttcttttt ttcccaccct ttttctgttt ctcccctggt
      301 tatccatttt tttttccttt cctttcctct acttatacga aaaatcactc actgagcagc
      361 tttatttgtt caaattgcca ctagctcagt caccaataga tacttcgcaa tgactactgc
      421 tcccccaacg aagcccaatg ataggcccta ccagtgcccc atgtgcgaca aggccttcca
      481 ccggttggaa catcaaacaa taagtaagta aattgcttga agctttaatt tattttatta
      541 acataataat aatacaagca tgatatattt gtattttgtt cgttaacatt gatgttttct
      601 tcatttactg ttattgtttg taactttgat cgatttatct tttctacttt actgtaatat
      661 ggctggcggg tgagccttga actccctgta ttactttacc ttgctattac ttaatgaaaa
      721 acctcaccct tgcacgttcc ctggatgccc aaagaagttt tccaggtctg atgaattgac
      781 cagacacttg aggatacaca caaacccaac tgtgagaaag ggcagaaaga agaagcggaa
      841 ggacgaagaa caagctgtgg agttgccacc tcagaataac gaggtacatc tcgttcccat
      901 ggggaacgat caaatgggac aaccaatata cacgcaggcg gttcctgttt attgggttcc
      961 atctggtgct gcaaacggcg aacaaggcca gtatttgatg cctccgcttt tttccttaca
     1021 accaagacag gtgatggcag ggacttctca aaccagtttg aatggtgtag atgctcaaca
     1081 acagcagcag cagcagcagc agcagcaaca acaacaacaa caacaacaac aacaaccaca
     1141 gcaacaacca cagcaacaac cgccactgca accacaacca cttcaaccac aaccacaggc
     1201 ccagcaacaa tttgg
//
