# Supplementary material for: Simplified Gene Knockout by CRISPR-Cas9-Induced Homologous Recombination
Source: ACS Synth Biol. 2021 Dec 9;11(1):497–501. doi: 10.1021/acssynbio.1c00194 (PMC8787811; doi:10.1021/acssynbio.1c00194)
Supplement: Supplementary file 1 — sb1c00194_si_001.zip [file sb1c00194_si_001.zip › Sequence files/pep4 KO fragment.gb]

LOCUS       Exported                1215 bp ds-DNA     linear   UNA 13-SEP-2021
DEFINITION  natural linear DNA
ACCESSION   .
VERSION     .
KEYWORDS    .
SOURCE      natural DNA sequence
  ORGANISM  unspecified
REFERENCE   1  (bases 1 to 1215)
  AUTHORS   MIT
  TITLE     Direct Submission
  JOURNAL   Exported Monday, Sep 13, 2021 from SnapGene 5.1.4.1
            https://www.snapgene.com
FEATURES             Location/Qualifiers
     source          1..1215
                     /organism="unspecified"
                     /mol_type="genomic DNA"
     misc_feature    1..500
                     /label=Pep4KO5'
     misc_feature    501..715
                     /label=Knockout fragment
     misc_feature    716..1215
                     /label=Pep4KO3'
ORIGIN
        1 gaagcaagca tctttactag agaacatcta aaccatttta cattctagag ttccatttct
       61 caattactga taatcaattt aaagatgata tttgacggta ctacgatgtc aattgccatt
      121 ggtttgctct ctactctagg tattggtgct gaagccaaag ttcattctgc taagatacac
      181 aagcatccag tctcagaaac tttaaaagag gccaattttg ggcagtatgt ctctgctctg
      241 gaacataaat atgtttctct gttcaacgaa caaaatgctt tgtccaagtc gaattttatg
      301 tctcagcaag atggttttgc cgttgaagct tcgcatgatg ctccacttac aaactatctt
      361 aacgctcagt attttactga ggtatcatta ggtacccctc cacaatcgtt caaggtgatt
      421 cttgacacag gatcctccaa tttatgggtt cctagcaaag attgtggatc attagcttgc
      481 ttcttgcatg ctaagtatga taagtaagta aattgcttga agctttaatt tattttatta
      541 acataataat aatacaagca tgatatattt gtattttgtt cgttaacatt gatgttttct
      601 tcatttactg ttattgtttg taactttgat cgatttatct tttctacttt actgtaatat
      661 ggctggcggg tgagccttga actccctgta ttactttacc ttgctattac ttaatagaag
      721 aatggtagta gctttgaaat taggtatgga tccggttcca tggaagggta tgtttctcag
      781 gatgtgttgc aaattgggga tttgaccatt cccaaagttg attttgctga ggccacatcg
      841 gagccggggt tggccttcgc ttttggcaaa tttgacggaa ttttggggct tgcttatgat
      901 tcaatatcag taaataagat tgttcctcca atttacaagg ctttggaatt agatctcctt
      961 gacgaaccaa aatttgcctt ctacttgggg gatacggaca aagatgaatc cgatggcggt
     1021 ttggccacat ttggtggtgt ggacaaatct aagtatgaag gaaagatcac ctggttgcct
     1081 gtcagaagaa aggcttactg ggaggtctct tttgatggtg taggtttggg atccgaatat
     1141 gctgaattgc aaaaaactgg tgcagccatc gacactggaa cctcattgat tgctttgccc
     1201 agtggcctag ctgaa
//
