# Supplementary material for: Simplified Gene Knockout by CRISPR-Cas9-Induced Homologous Recombination
Source: ACS Synth Biol. 2021 Dec 9;11(1):497–501. doi: 10.1021/acssynbio.1c00194 (PMC8787811; doi:10.1021/acssynbio.1c00194)
Supplement: Supplementary file 1 — sb1c00194_si_001.zip [file sb1c00194_si_001.zip › Sequence files/och1 KO fragment.gb]

LOCUS       Exported                1215 bp ds-DNA     linear   UNA 13-SEP-2021
DEFINITION  natural linear DNA
ACCESSION   .
VERSION     .
KEYWORDS    .
SOURCE      natural DNA sequence
  ORGANISM  unspecified
REFERENCE   1  (bases 1 to 1215)
  AUTHORS   MIT
  TITLE     Direct Submission
  JOURNAL   Exported Monday, Sep 13, 2021 from SnapGene 5.1.4.1
            https://www.snapgene.com
FEATURES             Location/Qualifiers
     source          1..1215
                     /organism="unspecified"
                     /mol_type="genomic DNA"
     misc_feature    1..500
                     /label=Och1KO5'
     mat_peptide     501..715
                     /label=Knockout fragment
     misc_feature    716..1215
                     /label=Och1KO3'
ORIGIN
        1 atactctgct gctttttcag ttgctttttc cctgcaacct atcattttcc ttttcataag
       61 cctgcctttt ctgttttcac ttatatgagt tccgccgaga cttccccaaa ttctctcctg
      121 gaacattctc tatcgctctc cttccaagtt gcgccccctg gcactgccta gtaatattac
      181 cacgcgactt atattcagtt ccacaatttc cagtgttcgt agcaaatatc atcagccatg
      241 gcgaaggcag atggcagttt gctctactat aatcctcaca atccacccag aaggtattac
      301 ttctacatgg ctatattcgc cgtttctgtc atttgcgttt tgtacggacc ctcacaacaa
      361 ttatcatctc caaaaataga ctatgatcca ttgacgctcc gatcacttga tttgaagact
      421 ttggaagctc cttcacagtt gagtccaggc accgtagaag ataatcttcg aagacaattg
      481 gagtttcatt ttccttaccg taagtaagta aattgcttga agctttaatt tattttatta
      541 acataataat aatacaagca tgatatattt gtattttgtt cgttaacatt gatgttttct
      601 tcatttactg ttattgtttg taactttgat cgatttatct tttctacttt actgtaatat
      661 ggctggcggg tgagccttga actccctgta ttactttacc ttgctattac ttaataacat
      721 atttggcaaa cgtggaaagt ttctccctct gatagttcct ttccgaaaaa cttcaaagac
      781 ttaggtgaaa gttggctgca aaggtcccca aattatgatc attttgtgat acccgatgat
      841 gcagcatggg aacttattca ccatgaatac gaacgtgtac cagaagtctt ggaagctttc
      901 cacctgctac cagagcccat tctaaaggcc gattttttca ggtatttgat tctttttgcc
      961 cgtggaggac tgtatgctga catggacact atgttattaa aaccaataga atcgtggctg
     1021 actttcaatg aaactattgg tggagtaaaa aacaatgctg ggttggtcat tggtattgag
     1081 gctgatcctg atagacctga ttggcacgac tggtatgcta gaaggataca attttgccaa
     1141 tgggcaattc agtccaaacg aggacaccca gcactgcgtg aactgattgt aagagttgtc
     1201 agcacgactt tacgg
//
