# Supplementary material for: Simplified Gene Knockout by CRISPR-Cas9-Induced Homologous Recombination
Source: ACS Synth Biol. 2021 Dec 9;11(1):497–501. doi: 10.1021/acssynbio.1c00194 (PMC8787811; doi:10.1021/acssynbio.1c00194)
Supplement: Supplementary file 1 — sb1c00194_si_001.zip [file sb1c00194_si_001.zip › Sequence files/gut1 KO fragment.gb]

LOCUS       Exported                1215 bp ds-DNA     linear   UNA 13-SEP-2021
DEFINITION  natural linear DNA
ACCESSION   .
VERSION     .
KEYWORDS    .
SOURCE      natural DNA sequence
  ORGANISM  unspecified
REFERENCE   1  (bases 1 to 1215)
  AUTHORS   MIT
  TITLE     Direct Submission
  JOURNAL   Exported Monday, Sep 13, 2021 from SnapGene 5.1.4.1
            https://www.snapgene.com
FEATURES             Location/Qualifiers
     source          1..1215
                     /organism="unspecified"
                     /mol_type="genomic DNA"
     misc_feature    1..500
                     /label=Gut1KO5'
     misc_feature    501..715
                     /label=Knockout fragment
     misc_feature    716..1215
                     /label=Gut1KO3'
ORIGIN
        1 catcctgaaa ctggtagaga tgcgtactcc gtgctccgat aataacagtg gtgttggggt
       61 tgctgttagc tcacgcactc cgtttttttt tcaaccagca aaattcgatg gggagaaact
      121 tggggtactt tgccgactcc tccaccatac tggtatataa ataatactcg cccacttttc
      181 gtttgctgct tttatatttc aaggactgaa aaagactctt cttctacttt ttcacactat
      241 accacagata tatctactat aatgggaaaa gactatacac cactagttgc taccatcgat
      301 attggtacta cctccaccag agctattctt tttgactacc acggtcagga agtggccaag
      361 caccagatcg agtactctac ctctgctcag gatgatatca aaagaaagcg ttctcagatc
      421 atctcttccg aaggtatttc cctgacagtt tctgacgact tggaagttga gtccgttgac
      481 aataaggctg gtccaacttt taagtaagta aattgcttga agctttaatt tattttatta
      541 acataataat aatacaagca tgatatattt gtattttgtt cgttaacatt gatgttttct
      601 tcatttactg ttattgtttg taactttgat cgatttatct tttctacttt actgtaatat
      661 ggctggcggg tgagccttga actccctgta ttactttacc ttgctattac ttaatttgaa
      721 tgtcgtccaa gtcacatctt ggccaacgcc gttcagtgtc ttgctgcttg tttagtcacc
      781 atggagaaca agaacttgga ccgagatgaa aaaaataaat acaagctcat atctatcggt
      841 gttgccaaca tgagagagac cacggttgtt tggtccaaga agacaggaaa gcctctttac
      901 aacggtattg tgtggaacga taccagaaac aacgatattg ttgacgagta caccgccaag
      961 tactctgaga aggagagaga ggaaatgcga accttgtgtg gttgtccaat ctccacctac
     1021 ttttctgcaa ccaagttcag atggttactg aagcatgttc ctgaggtcaa acaggcctat
     1081 gacaatgctg atggggatct aatgtttggt actattgact cttggttgat ttaccacttg
     1141 actaacgaaa aatcccacgt cactgatgtt accaatgcct ccagaaccaa cttcatgaac
     1201 attgaaacca acaaa
//
